# Supplementary material for: The Influence of Basal Medium on Polyphenol Accumulation in Shoot Cultures of Clerodendrum trichotomum and Clerodendrum colebrookianum
Source: Molecules. 2024 Dec 19;29(24):5983. doi: 10.3390/molecules29245983 (PMC11677968; doi:10.3390/molecules29245983)
Supplement: Supplementary file 1 [file molecules-29-05983-s001.zip]

Archive with 1 entries (1 files):
- molecules-3317602-supplementary.pdf
